# Supplementary material for: Identification of Bacterial Wilt (Erwinia tracheiphila) Resistances in USDA Melon Collection
Source: Plants (Basel). 2021 Sep 21;10(9):1972. doi: 10.3390/plants10091972 (PMC8473077; doi:10.3390/plants10091972)
Supplement: Supplementary file 1 [file plants-10-01972-s001.zip]

Archive with 1 entries (1 files):
- plants-1380419-supplementary.pdf
